# Supplementary material for: Assessing GPT-4o in cataract surgery decision-making: appropriateness, consistency, and clinical implications
Source: Front Artif Intell. 2026 May 29;9:1810899. doi: 10.3389/frai.2026.1810899 (PMC13260408; doi:10.3389/frai.2026.1810899)
Supplement: Supplementary file 1 [file Data_Sheet_1.zip]

Archive with 105 entries (72 files):
- supplementary material 3/
- supplementary material 3/95/
- supplementary material 3/132/
- supplementary material 3/104/
- supplementary material 3/102/
- supplementary material 3/93/
- supplementary material 3/134/
- supplementary material 3/.DS_Store
- __MACOSX/supplementary material 3/._.DS_Store
- supplementary material 3/142/
- supplementary material 3/89/
- supplementary material 3/116/
- supplementary material 3/118/
- supplementary material 3/120/
- supplementary material 3/144/
- supplementary material 3/21/
- supplementary material 3/126/
- supplementary material 3/110/
- supplementary material 3/128/
- supplementary material 3/91/
- supplementary material 3/136/
- supplementary material 3/100/
- supplementary material 3/98/
- supplementary material 3/138/
- supplementary material 3/106/
- supplementary material 3/97/
- supplementary material 3/108/
- supplementary material 3/130/
- supplementary material 3/112/
- supplementary material 3/124/
- supplementary material 3/23/
- supplementary material 3/146/
- supplementary material 3/122/
- supplementary material 3/114/
- supplementary material 3/140/
- supplementary material 3/95/σ▒Åσ╣òμê¬σ¢╛ 2024-08-09 064544.png
- supplementary material 3/95/σ▒Åσ╣òμê¬σ¢╛ 2024-08-09 064557.png
- supplementary material 3/95/σ▒Åσ╣òμê¬σ¢╛ 2024-08-09 064529.png
- supplementary material 3/132/σ▒Åσ╣òμê¬σ¢╛ 2024-08-06 020321.png
- supplementary material 3/104/σ▒Åσ╣òμê¬σ¢╛ 2024-08-09 132222.png
- supplementary material 3/104/σ▒Åσ╣òμê¬σ¢╛ 2024-08-09 132250.png
- supplementary material 3/102/σ▒Åσ╣òμê¬σ¢╛ 2024-08-09 065856.png
- supplementary material 3/102/σ▒Åσ╣òμê¬σ¢╛ 2024-08-09 065830.png
- supplementary material 3/93/σ▒Åσ╣òμê¬σ¢╛ 2024-08-09 064308.png
- supplementary material 3/93/σ▒Åσ╣òμê¬σ¢╛ 2024-08-09 064255.png
- supplementary material 3/134/σ▒Åσ╣òμê¬σ¢╛ 2024-08-06 020714.png
- supplementary material 3/134/σ▒Åσ╣òμê¬σ¢╛ 2024-08-06 020646.png
- supplementary material 3/142/σ▒Åσ╣òμê¬σ¢╛ 2024-08-06 023151.png
- supplementary material 3/89/σ▒Åσ╣òμê¬σ¢╛ 2024-08-09 063721.png
- supplementary material 3/116/σ▒Åσ╣òμê¬σ¢╛ 2024-08-05 153006.png
- supplementary material 3/118/σ▒Åσ╣òμê¬σ¢╛ 2024-08-05 153345.png
- supplementary material 3/120/σ▒Åσ╣òμê¬σ¢╛ 2024-08-05 153752.png
- supplementary material 3/144/σ▒Åσ╣òμê¬σ¢╛ 2024-08-06 023551.png
- supplementary material 3/144/σ▒Åσ╣òμê¬σ¢╛ 2024-08-06 023538.png
- supplementary material 3/144/σ▒Åσ╣òμê¬σ¢╛ 2024-08-06 023516.png
- supplementary material 3/21/σ▒Åσ╣òμê¬σ¢╛ 2024-08-09 063100.png
- supplementary material 3/126/σ▒Åσ╣òμê¬σ¢╛ 2024-08-06 005005.png
- supplementary material 3/110/1722756418348.jpg
- supplementary material 3/110/1722756370678.jpg
- supplementary material 3/128/σ▒Åσ╣òμê¬σ¢╛ 2024-08-06 015527.png
- supplementary material 3/128/σ▒Åσ╣òμê¬σ¢╛ 2024-08-06 015514.png
- supplementary material 3/91/σ▒Åσ╣òμê¬σ¢╛ 2024-08-09 064038.png
- supplementary material 3/91/σ▒Åσ╣òμê¬σ¢╛ 2024-08-09 064013.png
- supplementary material 3/136/σ▒Åσ╣òμê¬σ¢╛ 2024-08-06 022104.png
- supplementary material 3/136/σ▒Åσ╣òμê¬σ¢╛ 2024-08-06 022121.png
- supplementary material 3/136/σ▒Åσ╣òμê¬σ¢╛ 2024-08-06 022042.png
- supplementary material 3/100/σ▒Åσ╣òμê¬σ¢╛ 2024-08-09 065510.png
- supplementary material 3/100/σ▒Åσ╣òμê¬σ¢╛ 2024-08-09 065528.png
- supplementary material 3/98/σ▒Åσ╣òμê¬σ¢╛ 2024-08-09 065221.png
- supplementary material 3/138/σ▒Åσ╣òμê¬σ¢╛ 2024-08-06 022358.png
- supplementary material 3/138/σ▒Åσ╣òμê¬σ¢╛ 2024-08-06 022501.png
- supplementary material 3/138/σ▒Åσ╣òμê¬σ¢╛ 2024-08-06 022452.png
- supplementary material 3/138/σ▒Åσ╣òμê¬σ¢╛ 2024-08-06 022430.png
- supplementary material 3/138/σ▒Åσ╣òμê¬σ¢╛ 2024-08-06 022418.png
- supplementary material 3/106/1722755557349.jpg
- __MACOSX/supplementary material 3/106/._1722755557349.jpg
- supplementary material 3/106/4f9b5783414aa2f6eb1ce55600c81d2.png
- __MACOSX/supplementary material 3/106/._4f9b5783414aa2f6eb1ce55600c81d2.png
- supplementary material 3/106/output.png
- __MACOSX/supplementary material 3/106/._output.png
- supplementary material 3/106/1722755723719.jpg
- __MACOSX/supplementary material 3/106/._1722755723719.jpg
- supplementary material 3/97/σ▒Åσ╣òμê¬σ¢╛ 2024-08-09 064952.png
- supplementary material 3/108/1722755975515.jpg
- supplementary material 3/130/σ▒Åσ╣òμê¬σ¢╛ 2024-08-06 015900.png
- supplementary material 3/130/σ▒Åσ╣òμê¬σ¢╛ 2024-08-06 015822.png
- supplementary material 3/112/1722756898353.jpg
- supplementary material 3/112/1722756934508.jpg
- supplementary material 3/112/1722756916457.jpg
- supplementary material 3/112/1722756863372.jpg
- supplementary material 3/124/σ▒Åσ╣òμê¬σ¢╛ 2024-08-05 154520.png
- supplementary material 3/124/σ▒Åσ╣òμê¬σ¢╛ 2024-08-05 154533.png
- supplementary material 3/23/4.png
- supplementary material 3/23/5.png
- supplementary material 3/23/2.png
- __MACOSX/supplementary material 3/23/._2.png
- supplementary material 3/23/3.png
- supplementary material 3/146/σ▒Åσ╣òμê¬σ¢╛ 2024-08-06 024049.png
- supplementary material 3/146/σ▒Åσ╣òμê¬σ¢╛ 2024-08-06 024031.png
- supplementary material 3/122/σ▒Åσ╣òμê¬σ¢╛ 2024-08-05 154114.png
- supplementary material 3/122/σ▒Åσ╣òμê¬σ¢╛ 2024-08-05 154134.png
- supplementary material 3/114/1722757174451.jpg
- supplementary material 3/114/1722757127142.jpg
- supplementary material 3/140/σ▒Åσ╣òμê¬σ¢╛ 2024-08-06 022802.png
- supplementary material 3/140/σ▒Åσ╣òμê¬σ¢╛ 2024-08-06 022813.png
